# Supplementary material for: Identification and validation of a prognostic model based on four genes related to satellite nodules in hepatocellular carcinoma
Source: Sci Rep. 2024 Jul 7;14:15633. doi: 10.1038/s41598-024-66610-z (PMC11228042; doi:10.1038/s41598-024-66610-z)
Supplement: Supplementary file 2 — Supplementary Information 2. [file 41598_2024_66610_MOESM2_ESM.xlsx]

## Sheet: Sheet1
Clinical characteristic	Total (n = 377)	%
satellite nodule
with	50	13.2626
wihout	113	29.9735
Unknown	174	46.1538
tumor size
＜3cm	54	14.3236
3cm-7cm	159	42.1751
>7cm	148	39.2573
Unknown	16	4.24403
Grade
G1-G2	235	62.3342
G3-G4	137	36.3395
Unknown	5	1.32626
Stage
Ⅰ-Ⅱ	262	69.496
Ⅲ-Ⅳ	91	24.1379
Unknown	24	6.36605
T-stage
T1-T2	280	74.2706
T3-T4	94	24.9337
Unknown	3	0.795756
ECOG socre
0-1	252	66.8435
2-4	41	10.8753
Unknown	84	22.2812
AFP
＜20ng/ml	152	40.3183
20-400ng/ml	67	17.7719
＞400ng/ml	65	17.2414
Unknown	93	24.6684
MVI
micro	94	24.9337
macro	17	4.50928
none	210	55.7029
Unknown	56	14.8541

## Sheet: Sheet2
Supplementary Table 1. The clinical characteristics of 377 HCC patients.
Clinical Characteristic	Total (n = 377)	%
satellite nodule
with	50	13.2626
wihout	113	29.9735
Unknown	174	46.1538
tumor size
＜3cm	54	14.3236
3cm-7cm	159	42.1751
>7cm	148	39.2573
Unknown	16	4.24403
Grade
G1-G2	235	62.3342
G3-G4	137	36.3395
Unknown	5	1.32626
Stage
Ⅰ-Ⅱ	262	69.496
Ⅲ-Ⅳ	91	24.1379
Unknown	24	6.36605
T-stage
T1-T2	280	74.2706
T3-T4	94	24.9337
Unknown	3	0.795756
ECOG socre
0-1	252	66.8435
2-4	41	10.8753
Unknown	84	22.2812
AFP
＜20ng/ml	152	40.3183
20-400ng/ml	67	17.7719
＞400ng/ml	65	17.2414
Unknown	93	24.6684
MVI
micro	94	24.9337
macro	17	4.50928
none	210	55.7029
Unknown	56	14.8541
