# Supplementary material for: Identification and validation of a prognostic model based on four genes related to satellite nodules in hepatocellular carcinoma
Source: Sci Rep. 2024 Jul 7;14:15633. doi: 10.1038/s41598-024-66610-z (PMC11228042; doi:10.1038/s41598-024-66610-z)
Supplement: Supplementary file 3 — Supplementary Information 3. [file 41598_2024_66610_MOESM3_ESM.xlsx]

## Sheet: Supplementary File 2
Subset	Detail
HCC with satellite lesions up	RAD51C
HCC with satellite lesions up	ERLEC1
HCC with satellite lesions up	SLC48A1
HCC with satellite lesions up	ZNF48
HCC with satellite lesions up	NPC2
HCC with satellite lesions up	UBE2Z
HCC with satellite lesions up	TXNDC9
HCC with satellite lesions up	CD99L2
HCC with satellite lesions up	ATP6V0B
HCC with satellite lesions up	LUC7L
HCC with satellite lesions up	DERL1
HCC with satellite lesions up	UQCRQ
HCC with satellite lesions up	MRPL12
HCC with satellite lesions up	SND1
HCC with satellite lesions up	FITM2
HCC with satellite lesions up	ZCCHC9
HCC with satellite lesions up	SNX11
HCC with satellite lesions up	RPS15
HCC with satellite lesions up	TRIM56
HCC with satellite lesions up	APIP
HCC with satellite lesions up	FAM104A
HCC with satellite lesions up	XRCC6
HCC with satellite lesions up	ZWILCH
HCC with satellite lesions up	NACA
HCC with satellite lesions up	FKBP9
HCC with satellite lesions up	IER3IP1
HCC with satellite lesions up	HIF1AN
HCC with satellite lesions up	ZNF764
HCC with satellite lesions up	ITGA7
HCC with satellite lesions up	TRADD
HCC with satellite lesions up	NUB1
HCC with satellite lesions up	EEF1AKMT4
HCC with satellite lesions up	RBM22
HCC with satellite lesions up	AP3S1
HCC with satellite lesions up	TGFBI
HCC with satellite lesions up	DNAJB6
HCC with satellite lesions up	RPL6
HCC with satellite lesions up	B9D1
HCC with satellite lesions up	ALKBH4
HCC with satellite lesions up	DNAL4
HCC with satellite lesions up	PPP1R11
HCC with satellite lesions up	NPC1
HCC with satellite lesions up	PSMC2
HCC with satellite lesions up	USP5
HCC with satellite lesions up	EXOC4
HCC with satellite lesions up	RP9
HCC with satellite lesions up	CDIN1
HCC with satellite lesions up	ZFAND2B
HCC with satellite lesions up	RPS8
HCC with satellite lesions up	PLEKHF2
HCC with satellite lesions up	ZCCHC17
HCC with satellite lesions up	COA4
HCC with satellite lesions up	MEPCE
HCC with satellite lesions up	EMC7
HCC with satellite lesions up	RABGGTB
HCC with satellite lesions up	IDI1
HCC with satellite lesions up	TSR3
HCC with satellite lesions up	RPS28
HCC with satellite lesions up	NDUFA2
HCC with satellite lesions up	SLC9A3R1
HCC with satellite lesions up	HK2
HCC with satellite lesions up	CALU
HCC with satellite lesions up	CHCHD3
HCC with satellite lesions up	SNU13
HCC with satellite lesions up	CENPJ
HCC with satellite lesions up	PLPP1
HCC with satellite lesions up	GPAT4
HCC with satellite lesions up	BRPF3
HCC with satellite lesions up	NT5C3A
HCC with satellite lesions up	PSMA4
HCC with satellite lesions up	ZNF691
HCC with satellite lesions up	PPIH
HCC with satellite lesions up	ABCB8
HCC with satellite lesions up	BLOC1S4
HCC with satellite lesions up	BTN2A1
HCC with satellite lesions up	DDX51
HCC with satellite lesions up	SLF2
HCC with satellite lesions up	SSR4
HCC with satellite lesions up	ATL3
HCC with satellite lesions up	VPS54
HCC with satellite lesions up	BCL7C
HCC with satellite lesions up	NARS1
HCC with satellite lesions up	SPRING1
HCC with satellite lesions up	PSMD13
HCC with satellite lesions up	MTDH
HCC with satellite lesions up	ZNF3
HCC with satellite lesions up	TACC2
HCC with satellite lesions up	OPTN
HCC with satellite lesions up	INO80C
HCC with satellite lesions up	DNAJC10
HCC with satellite lesions up	TAX1BP1
HCC with satellite lesions up	RPL37A
HCC with satellite lesions up	UBL5
HCC with satellite lesions up	ARFIP2
HCC with satellite lesions up	NFKBIE
HCC with satellite lesions up	TMED3
HCC with satellite lesions up	BABAM1
HCC with satellite lesions up	TMEM50A
HCC with satellite lesions up	XPO6
HCC with satellite lesions up	QTRT1
HCC with satellite lesions up	PAK1IP1
HCC with satellite lesions up	DNAAF5
HCC with satellite lesions up	TDP2
HCC with satellite lesions up	RPS3A
HCC with satellite lesions up	MAPK13
HCC with satellite lesions up	JMJD6
HCC with satellite lesions up	RRP7A
HCC with satellite lesions up	ATP8B1
HCC with satellite lesions up	TUBA4A
HCC with satellite lesions up	HABP4
HCC with satellite lesions up	ZNF34
HCC with satellite lesions up	SDHAF1
HCC with satellite lesions up	CMSS1
HCC with satellite lesions up	SLC39A6
HCC with satellite lesions up	RPL10
HCC with satellite lesions up	RPS3
HCC with satellite lesions up	LLGL2
HCC with satellite lesions up	ARMC7
HCC with satellite lesions up	MRTO4
HCC with satellite lesions up	RIOK1
HCC with satellite lesions up	ATP6V0A1
HCC with satellite lesions up	CCDC24
HCC with satellite lesions up	ZNF746
HCC with satellite lesions up	RIPK2
HCC with satellite lesions up	DOHH
HCC with satellite lesions up	ACAP3
HCC with satellite lesions up	NSDHL
HCC with satellite lesions up	ARHGEF16
HCC with satellite lesions up	AEN
HCC with satellite lesions up	MAN1B1
HCC with satellite lesions up	TMEM14B
HCC with satellite lesions up	TAF1D
HCC with satellite lesions up	EIF2B4
HCC with satellite lesions up	RPS14
HCC with satellite lesions up	ZNF318
HCC with satellite lesions up	C16orf91
HCC with satellite lesions up	HLA-B
HCC with satellite lesions up	ZKSCAN1
HCC with satellite lesions up	PPARD
HCC with satellite lesions up	H2AC6
HCC with satellite lesions up	DUSP22
HCC with satellite lesions up	EIF2S2
HCC with satellite lesions up	CAPS
HCC with satellite lesions up	APRT
HCC with satellite lesions up	THAP3
HCC with satellite lesions up	VPS37D
HCC with satellite lesions up	EXOSC1
HCC with satellite lesions up	POLR2J
HCC with satellite lesions up	HEXD
HCC with satellite lesions up	EIF3G
HCC with satellite lesions up	SERPINB6
HCC with satellite lesions up	C12orf73
HCC with satellite lesions up	TNFRSF12A
HCC with satellite lesions up	SMARCAL1
HCC with satellite lesions up	RPL36
HCC with satellite lesions up	UNKL
HCC with satellite lesions up	SKP1
HCC with satellite lesions up	FOXK2
HCC with satellite lesions up	TAPBP
HCC with satellite lesions up	CYB561
HCC with satellite lesions up	ITGB4
HCC with satellite lesions up	BATF
HCC with satellite lesions up	HSP90B1
HCC with satellite lesions up	PRAF2
HCC with satellite lesions up	OSER1
HCC with satellite lesions up	C18orf21
HCC with satellite lesions up	RPS27A
HCC with satellite lesions up	GNL1
HCC with satellite lesions up	SERPINB1
HCC with satellite lesions up	GATAD1
HCC with satellite lesions up	PSMC5
HCC with satellite lesions up	ATAD3B
HCC with satellite lesions up	EIF4A3
HCC with satellite lesions up	KLHL17
HCC with satellite lesions up	ZFAND2A
HCC with satellite lesions up	AP3D1
HCC with satellite lesions up	SAP30BP
HCC with satellite lesions up	PPFIA3
HCC with satellite lesions up	ATP6V0E1
HCC with satellite lesions up	POLR3K
HCC with satellite lesions up	C11orf68
HCC with satellite lesions up	QSOX2
HCC with satellite lesions up	NOP16
HCC with satellite lesions up	SMAGP
HCC with satellite lesions up	NDUFAF2
HCC with satellite lesions up	ZNF354A
HCC with satellite lesions up	SLC35B1
HCC with satellite lesions up	ZNF524
HCC with satellite lesions up	IKBIP
HCC with satellite lesions up	ABCF1
HCC with satellite lesions up	ANGPT2
HCC with satellite lesions up	WDR45B
HCC with satellite lesions up	ENO1
HCC with satellite lesions up	HEXA
HCC with satellite lesions up	UFSP1
HCC with satellite lesions up	FN3KRP
HCC with satellite lesions up	RPL10A
HCC with satellite lesions up	RARRES1
HCC with satellite lesions up	ITGAV
HCC with satellite lesions up	RPS2
HCC with satellite lesions up	NAA80
HCC with satellite lesions up	HSPE1
HCC with satellite lesions up	PDIA3
HCC with satellite lesions up	TRAPPC4
HCC with satellite lesions up	SAP30
HCC with satellite lesions up	ZNF189
HCC with satellite lesions up	RNF8
HCC with satellite lesions up	C1orf216
HCC with satellite lesions up	SAYSD1
HCC with satellite lesions up	PYCARD
HCC with satellite lesions up	PPIL3
HCC with satellite lesions up	FBXO9
HCC with satellite lesions up	CLIP2
HCC with satellite lesions up	SLC39A4
HCC with satellite lesions up	GNS
HCC with satellite lesions up	NOMO1
HCC with satellite lesions up	TBL2
HCC with satellite lesions up	ALCAM
HCC with satellite lesions up	MBLAC1
HCC with satellite lesions up	POLR1C
HCC with satellite lesions up	MRPL14
HCC with satellite lesions up	NSMF
HCC with satellite lesions up	BUD23
HCC with satellite lesions up	A4GALT
HCC with satellite lesions up	KCTD2
HCC with satellite lesions up	POLR1H
HCC with satellite lesions up	GPX2
HCC with satellite lesions up	HLA-C
HCC with satellite lesions up	SLC5A6
HCC with satellite lesions up	SLC38A1
HCC with satellite lesions up	SLC16A3
HCC with satellite lesions up	MOGAT3
HCC with satellite lesions up	SRPRB
HCC with satellite lesions up	GMDS
HCC with satellite lesions up	TMEM267
HCC with satellite lesions up	SPTSSA
HCC with satellite lesions up	NUCB2
HCC with satellite lesions up	GSN
HCC with satellite lesions up	BIRC3
HCC with satellite lesions up	EEF1E1
HCC with satellite lesions up	VNN2
HCC with satellite lesions up	IHH
HCC with satellite lesions up	TRNP1
HCC with satellite lesions up	EPDR1
HCC with satellite lesions up	SHROOM1
HCC with satellite lesions up	PEX6
HCC with satellite lesions up	SMOX
HCC with satellite lesions up	SRPK1
HCC with satellite lesions up	HSPB8
HCC with satellite lesions up	PLPP2
HCC with satellite lesions up	BAG2
HCC with satellite lesions up	FLOT1
HCC with satellite lesions up	TMEM54
