# Supplementary material for: Identification and validation of a prognostic model based on four genes related to satellite nodules in hepatocellular carcinoma
Source: Sci Rep. 2024 Jul 7;14:15633. doi: 10.1038/s41598-024-66610-z (PMC11228042; doi:10.1038/s41598-024-66610-z)
Supplement: Supplementary file 4 — Supplementary Information 4. [file 41598_2024_66610_MOESM4_ESM.xlsx]

## Sheet: Supplementary File 2
	logFC	P.Value
LIMS2	-0.517634	0.000189171
GALM	-0.427093	0.000259181
ADM	0.621996	0.000714956
DHRS1	-0.528722	0.000927354
ABLIM3	0.532907	0.00124349
CCPG1	0.309138	0.00157734
PDIA5	-0.432387	0.00157759
RAB11FIP4	-0.529864	0.00161189
EFHD2	-0.423742	0.00218999
SEMA3G	-0.49479	0.00260708
PGBD5	-0.550967	0.00264741
GPR143	-0.576651	0.00297713
NOL3	0.560754	0.00309179
ITGAL	-0.490549	0.00310782
SPP2	-1.2712	0.00373163
SLC2A4RG	-0.367129	0.00397693
PLA1A	-0.723056	0.00415354
MICA	0.35407	0.00424511
CCL25	-1.00949	0.00473923
CDK18	-0.670628	0.00478076
EFNA3	0.427997	0.00478975
SLC25A20	-0.377332	0.0048063
ADCY4	-0.27352	0.00502377
UBA7	-0.35782	0.0052735
CFHR1	-1.11653	0.00534653
WNK3	-0.488282	0.00544574
FH	-0.322594	0.00571278
CIB1	0.273002	0.00597946
FBXO10	-0.249293	0.0062074
GIMAP7	-0.437406	0.00671085
UROC1	-1.06544	0.00690655
TFPI	0.558469	0.00737738
STK38	0.344585	0.00799205
DCAF11	-0.356209	0.00808249
ISX	-0.808929	0.00812187
SLC27A3	-0.500268	0.00826196
WBP2	0.255718	0.00893378
RPP14	-0.185313	0.00900264
GJA5	-0.476544	0.0095782
EMC7	0.20782	0.00988311
TNFRSF25	-0.362221	0.0102135
SLC25A42	-0.414619	0.0103358
NRROS	-0.316943	0.0106102
RHOBTB2	-0.353029	0.0108074
SAMHD1	-0.353167	0.0109082
MAGED2	-0.309119	0.011026
MTHFD2L	0.220945	0.0113046
ZNF329	-0.365911	0.0116154
SOX18	-0.36191	0.0118175
MSI1	-0.671566	0.0119196
NKD2	0.505641	0.0119464
CES3	-0.579902	0.0120458
METAP1D	0.274357	0.012102
DENND4A	0.2877	0.0125773
HEBP1	-0.273263	0.0129253
HLX	-0.258581	0.0130105
STOM	0.357343	0.013377
CUX2	-0.699187	0.01354
SORBS3	-0.293204	0.0135584
AVEN	0.232106	0.0136174
GMDS	0.405936	0.0138467
ARHGEF6	-0.359613	0.0138988
DUS1L	0.223873	0.0141761
NBPF11	-0.337795	0.0144233
IYD	-0.525749	0.0144458
ZNF362	-0.279111	0.0144867
TSPAN10	-0.312838	0.0149729
SLC5A9	-0.519802	0.0150606
LGALS2	-0.584207	0.0153027
PRPS2	-0.441649	0.0160728
SLC38A2	0.37458	0.0163464
LMO2	-0.304894	0.0163491
TUBB2B	0.394027	0.016666
UBALD2	0.352825	0.0172785
MPC2	-0.251747	0.0174511
NTAN1	-0.335673	0.0174928
KMO	-0.505653	0.0175979
HLA-DQA2	-0.714976	0.0182428
CSNK2B	0.308845	0.0184
PEX19	-0.256684	0.018435
EEF1E1	0.307945	0.018471
PPM1L	0.287474	0.0186133
ARVCF	0.287517	0.0187816
GALT	-0.233637	0.0187936
EPHX1	-0.524074	0.0189281
MMRN2	-0.350007	0.0190649
MPI	0.24572	0.0195039
DHRS2	-0.954239	0.0195334
CYP3A7	-0.876756	0.0196686
METTL23	0.223373	0.0197073
COL15A1	-0.489495	0.0198473
PHF7	-0.246252	0.0203847
JAM2	-0.32467	0.0208317
FLOT1	0.279892	0.0208434
LDHA	0.307097	0.0219849
ACSM1	-0.900323	0.0222078
MFSD11	0.232932	0.0222149
DNPH1	0.299859	0.0222615
SH2D3C	-0.281208	0.022414
SLC16A2	-0.510531	0.0226127
B9D2	0.268305	0.0227523
IL27	-0.477384	0.0230735
CAVIN3	-0.340722	0.0232649
TMEM92	0.700828	0.0249419
BIN1	-0.301627	0.0250266
MTMR14	-0.170932	0.0250736
CTU2	0.198557	0.0252955
OXER1	-0.46518	0.0254581
SRPK1	0.274112	0.0254588
METRN	0.444361	0.0255462
CCL3L3	-0.431361	0.0255472
NAPA	-0.293542	0.0257372
FAM110D	-0.215467	0.025741
NIT1	-0.245847	0.0263516
GCNT2	0.33212	0.0265096
MOCOS	0.303862	0.0265242
DUSP6	0.352658	0.0265691
PEG10	-1.11381	0.0272835
PPT2	0.335329	0.0273853
FOXRED1	-0.214651	0.027655
N4BP2L1	-0.288461	0.0276661
EFHD1	-0.611973	0.028019
UBB	-0.287816	0.0280548
HSPA1B	0.52615	0.0281414
LRG1	0.510655	0.0283058
GNG5	-0.327824	0.0283226
FCGRT	-0.262741	0.0283878
NDUFAF8	0.304743	0.0283966
CCDC57	0.269695	0.028488
POLE4	0.266893	0.0285739
CLEC3B	-0.469492	0.0286527
YAE1	-0.206372	0.0292096
FUT11	0.215693	0.029812
SPATA33	0.160007	0.0300776
ZNF350	-0.24534	0.0302913
C16orf86	0.270437	0.0302968
DGAT2	-0.468417	0.0303331
TSPAN18	-0.30082	0.0305797
CA14	-0.522761	0.0305986
DENND1C	-0.332079	0.030755
REEP5	0.17006	0.0308509
SERPINA4	-0.688713	0.0308918
PIGQ	0.209124	0.030961
PTK2B	-0.277545	0.0309796
POLR1C	0.207634	0.0310009
ZNF222	-0.242633	0.0313545
RPH3AL	0.242848	0.0315962
SOX13	-0.294342	0.0317804
FAM117A	-0.275585	0.0321574
RARRES2	-0.34669	0.032307
RTP4	-0.366038	0.0323181
PTRH2	0.225662	0.0324853
KDSR	0.210385	0.0325104
KDM5D	-0.526385	0.0325685
LPXN	-0.244857	0.0327193
ROBO4	-0.270976	0.0329117
GPLD1	-0.650941	0.0329606
HADHB	-0.239458	0.0333545
TTR	-0.757631	0.0338349
PSMG4	0.202619	0.0339095
SERPINA7	-0.845429	0.0339823
NINL	-0.369851	0.034436
HOMEZ	-0.198557	0.0346846
ZBED3	-0.366043	0.0347357
SHBG	-0.699325	0.0348018
NUCKS1	-0.253911	0.0349447
ADAMTS13	-0.249428	0.0356223
PXDC1	0.273465	0.0356682
STAMBPL1	-0.249019	0.0357561
RALGPS2	-0.315126	0.0357632
HAO2	-0.889398	0.0358578
ICA1	-0.464244	0.0361937
C15orf65	0.21956	0.036224
HLA-DQB2	-0.494993	0.0362801
PTPN6	-0.228622	0.0363622
HSH2D	-0.435799	0.0364293
NRBF2	0.215887	0.0364294
CD34	-0.293651	0.0365556
DHFR2	-0.23656	0.036704
PLCD1	-0.216233	0.0367404
PDK1	0.262497	0.0368083
TADA1	-0.296264	0.0369819
BYSL	0.245805	0.0370336
CCL4L2	-0.44613	0.037107
LRRC3	-0.431672	0.03723
SIAH1	0.146679	0.0374903
SRPRB	0.199059	0.037558
LZTS3	-0.300885	0.0377464
RABAC1	0.282408	0.0378474
ARHGAP25	-0.264719	0.037965
SLC22A10	-0.590236	0.0380866
FES	-0.462387	0.038174
C1orf74	-0.201744	0.0382721
SGPP1	0.257394	0.0383047
ZGPAT	-0.248737	0.0384546
SLCO2A1	-0.480357	0.0385852
MMACHC	-0.221453	0.03889
WNT5B	-0.443501	0.0392542
MYCT1	-0.268401	0.0393645
SLC38A3	-0.525167	0.0394458
IFITM2	0.342259	0.0394509
SMIM12	0.167541	0.0398599
OGFOD3	0.216558	0.0399685
GPAT4	0.291573	0.0399824
MAP1LC3B	0.23868	0.0402109
PGLYRP2	-0.758281	0.0403315
MTARC1	-0.351626	0.0407157
ARHGEF15	-0.240976	0.0409326
HEMK1	-0.137289	0.0410492
FYN	-0.255257	0.0412925
CALM3	-0.251109	0.0413242
OXLD1	0.237639	0.041352
ADSS1	0.358455	0.0415408
TARS3	0.201691	0.0418025
NAT8	-0.529342	0.0424251
CRK	0.200507	0.0424919
SLC25A1	-0.228138	0.0425277
PPM1B	0.175583	0.0426044
PPA1	0.214902	0.042628
ASAH2B	0.164315	0.042787
PRRT1B	-0.397679	0.0430203
TMEM53	0.190957	0.0434597
SERINC2	0.366961	0.0437272
MAST3	-0.297618	0.0437318
MT2A	0.665436	0.0437421
MAOB	-0.295578	0.0437839
SLC16A7	0.345046	0.0438171
EXOC3L2	-0.265943	0.0440554
TSSK6	-0.240983	0.0442013
RAMP2	-0.354263	0.0442693
GPC1	0.469044	0.0445326
AGTR1	0.428012	0.0445677
PCK2	-0.429272	0.0450794
SEMA6C	-0.328357	0.0452766
LRP3	-0.365838	0.0453337
BAG2	0.29452	0.0458055
MAFF	0.349857	0.045831
MRPS28	-0.248964	0.0459289
ZNF613	-0.183575	0.0461807
GNAI2	-0.187171	0.0462025
SHPK	0.205775	0.0463347
SNX8	-0.236259	0.0463931
KATNAL2	-0.213977	0.0464983
REEP3	0.235262	0.0465508
GIPC3	-0.221133	0.0465572
MEST	-0.366366	0.0467197
EIF3J	0.199902	0.0468399
NFKBIL1	0.233577	0.0474097
SLC45A3	-0.384578	0.0475176
RABGGTB	0.194936	0.0478369
ZNF451	0.191862	0.0480708
TOMM34	-0.214252	0.0481818
ARAP1	-0.235702	0.0485976
PLA2G1B	-0.399589	0.0486251
SULT1A2	-0.307566	0.0487208
AIF1L	-0.329673	0.0488045
SUGCT	-0.282177	0.0488866
HSPA12B	-0.26815	0.0489159
EPHA1	-0.534182	0.0490511
SLC1A3	-0.34504	0.0490781
SERP1	0.180535	0.0491768
RORC	-0.445467	0.0492056
C1orf216	0.248486	0.0496573
RPS27L	0.206992	0.0497081
RPS6KB1	0.203192	0.0497632
C1orf131	-0.236105	0.0498932
